# Supplementary material for: Attack of the clones: Population genetics reveals clonality of Colletotrichum lupini, the causal agent of lupin anthracnose
Source: Mol Plant Pathol. 2023 Apr 20;24(6):616–27. doi: 10.1111/mpp.13332 (PMC10189766; doi:10.1111/mpp.13332)
Supplement: Supplementary file 5 — File S1. Single‐nucleotide polymorphisms (SNPs), lineages, and chromosome positions. [file MPP-24-616-s002.xlsx]

## Sheet: Lineage_I
	Lineage	SNP	Chromosome	Position
1	LinI	CP_019471_554062	19471	554062
2	LinI	CP_019471_839620	19471	839620
3	LinI	CP_019471_968299	19471	968299
4	LinI	CP_019471_973241	19471	973241
5	LinI	CP_019471_977073	19471	977073
6	LinI	CP_019471_977094	19471	977094
7	LinI	CP_019471_977112	19471	977112
8	LinI	CP_019471_1012454	19471	1012454
9	LinI	CP_019471_1012499	19471	1012499
10	LinI	CP_019471_1261344	19471	1261344
11	LinI	CP_019471_1261407	19471	1261407
12	LinI	CP_019471_1276864	19471	1276864
13	LinI	CP_019471_2352840	19471	2352840
14	LinI	CP_019471_2605609	19471	2605609
15	LinI	CP_019471_2605631	19471	2605631
16	LinI	CP_019471_2637077	19471	2637077
17	LinI	CP_019471_2637101	19471	2637101
18	LinI	CP_019471_2637491	19471	2637491
19	LinI	CP_019471_2637492	19471	2637492
20	LinI	CP_019471_2637493	19471	2637493
21	LinI	CP_019471_2637494	19471	2637494
22	LinI	CP_019471_2637705	19471	2637705
23	LinI	CP_019471_3150323	19471	3150323
24	LinI	CP_019471_3220833	19471	3220833
25	LinI	CP_019471_3220834	19471	3220834
26	LinI	CP_019471_3227368	19471	3227368
27	LinI	CP_019471_3540741	19471	3540741
28	LinI	CP_019471_3772611	19471	3772611
29	LinI	CP_019471_3772684	19471	3772684
30	LinI	CP_019471_3798668	19471	3798668
31	LinI	CP_019471_3814203	19471	3814203
32	LinI	CP_019471_3903121	19471	3903121
33	LinI	CP_019471_3984882	19471	3984882
34	LinI	CP_019471_4053282	19471	4053282
35	LinI	CP_019471_4112885	19471	4112885
36	LinI	CP_019471_4116297	19471	4116297
37	LinI	CP_019471_4162297	19471	4162297
38	LinI	CP_019471_4162331	19471	4162331
39	LinI	CP_019471_4173478	19471	4173478
40	LinI	CP_019471_4173558	19471	4173558
41	LinI	CP_019471_4175490	19471	4175490
42	LinI	CP_019471_4200389	19471	4200389
43	LinI	CP_019471_4209377	19471	4209377
44	LinI	CP_019471_4209467	19471	4209467
45	LinI	CP_019471_4233712	19471	4233712
46	LinI	CP_019471_4247001	19471	4247001
47	LinI	CP_019471_4247041	19471	4247041
48	LinI	CP_019471_4372446	19471	4372446
49	LinI	CP_019471_4398500	19471	4398500
50	LinI	CP_019471_5905859	19471	5905859
51	LinI	CP_019471_5933498	19471	5933498
52	LinI	CP_019471_7614386	19471	7614386
53	LinI	CP_019471_7791758	19471	7791758
54	LinI	CP_019472_572855	19472	572855
55	LinI	CP_019472_923293	19472	923293
56	LinI	CP_019472_1010167	19472	1010167
57	LinI	CP_019472_1098704	19472	1098704
58	LinI	CP_019472_1145156	19472	1145156
59	LinI	CP_019472_1145311	19472	1145311
60	LinI	CP_019472_1149466	19472	1149466
61	LinI	CP_019472_1188041	19472	1188041
62	LinI	CP_019472_1188115	19472	1188115
63	LinI	CP_019472_2133453	19472	2133453
64	LinI	CP_019472_2383206	19472	2383206
65	LinI	CP_019472_3112438	19472	3112438
66	LinI	CP_019472_3156080	19472	3156080
67	LinI	CP_019472_3163955	19472	3163955
68	LinI	CP_019472_3405125	19472	3405125
69	LinI	CP_019472_3405161	19472	3405161
70	LinI	CP_019472_3405168	19472	3405168
71	LinI	CP_019474_445980	19474	445980
72	LinI	CP_019474_477093	19474	477093
73	LinI	CP_019474_844852	19474	844852
74	LinI	CP_019474_875426	19474	875426
75	LinI	CP_019474_875440	19474	875440
76	LinI	CP_019474_875449	19474	875449
77	LinI	CP_019474_875475	19474	875475
78	LinI	CP_019474_890316	19474	890316
79	LinI	CP_019474_1165749	19474	1165749
80	LinI	CP_019474_1560245	19474	1560245
81	LinI	CP_019474_3073674	19474	3073674
82	LinI	CP_019474_3401503	19474	3401503
83	LinI	CP_019474_4769718	19474	4769718
84	LinI	CP_019474_4894974	19474	4894974
85	LinI	CP_019474_4947172	19474	4947172
86	LinI	CP_019474_5370022	19474	5370022
87	LinI	CP_019474_5370185	19474	5370185
88	LinI	CP_019474_5580144	19474	5580144
89	LinI	CP_019474_5597060	19474	5597060
90	LinI	CP_019474_5597207	19474	5597207
91	LinI	CP_019474_5626152	19474	5626152
92	LinI	CP_019474_5692464	19474	5692464
93	LinI	CP_019474_5982692	19474	5982692
94	LinI	CP_019475_1468110	19475	1468110
95	LinI	CP_019475_1864339	19475	1864339
96	LinI	CP_019475_1919255	19475	1919255
97	LinI	CP_019475_1919261	19475	1919261
98	LinI	CP_019475_1919955	19475	1919955
99	LinI	CP_019475_1919973	19475	1919973
100	LinI	CP_019475_2199224	19475	2199224
101	LinI	CP_019475_2264957	19475	2264957
102	LinI	CP_019475_2265013	19475	2265013
103	LinI	CP_019475_2291847	19475	2291847
104	LinI	CP_019475_2592397	19475	2592397
105	LinI	CP_019475_2597224	19475	2597224
106	LinI	CP_019475_2632398	19475	2632398
107	LinI	CP_019475_2804827	19475	2804827
108	LinI	CP_019475_2972732	19475	2972732
109	LinI	CP_019475_2986575	19475	2986575
110	LinI	CP_019475_3020197	19475	3020197
111	LinI	CP_019475_3787654	19475	3787654
112	LinI	CP_019475_3787798	19475	3787798
113	LinI	CP_019475_4390909	19475	4390909
114	LinI	CP_019475_4400085	19475	4400085
115	LinI	CP_019475_4439570	19475	4439570
116	LinI	CP_019475_4443740	19475	4443740
117	LinI	CP_019475_4462537	19475	4462537
118	LinI	CP_019475_4462618	19475	4462618
119	LinI	CP_019475_4462633	19475	4462633
120	LinI	CP_019475_4506703	19475	4506703
121	LinI	CP_019475_4535413	19475	4535413
122	LinI	CP_019475_4535545	19475	4535545
123	LinI	CP_019475_4535551	19475	4535551
124	LinI	CP_019475_4689807	19475	4689807
125	LinI	CP_019475_5356178	19475	5356178
126	LinI	CP_019475_5363017	19475	5363017
127	LinI	CP_019475_5363033	19475	5363033
128	LinI	CP_019475_5497265	19475	5497265
129	LinI	CP_019475_5497266	19475	5497266
130	LinI	CP_019475_5497276	19475	5497276
131	LinI	CP_019475_5589753	19475	5589753
132	LinI	CP_019475_5589758	19475	5589758
133	LinI	CP_019475_5589802	19475	5589802
134	LinI	CP_019475_5596245	19475	5596245
135	LinI	CP_019475_5600027	19475	5600027
136	LinI	CP_019475_5631873	19475	5631873
137	LinI	CP_019475_5631935	19475	5631935
138	LinI	CP_019475_5631977	19475	5631977
139	LinI	CP_019475_5632012	19475	5632012
140	LinI	CP_019475_5632030	19475	5632030
141	LinI	CP_019475_5632039	19475	5632039
142	LinI	CP_019475_5639048	19475	5639048
143	LinI	CP_019475_5639055	19475	5639055
144	LinI	CP_019475_5639069	19475	5639069
145	LinI	CP_019475_5639086	19475	5639086
146	LinI	CP_019475_5754338	19475	5754338
147	LinI	CP_019475_6018871	19475	6018871
148	LinI	CP_019475_6081257	19475	6081257
149	LinI	CP_019475_6252638	19475	6252638
150	LinI	CP_019475_6255896	19475	6255896
151	LinI	CP_019475_6718131	19475	6718131
152	LinI	CP_019475_6718173	19475	6718173
153	LinI	CP_019475_6735306	19475	6735306
154	LinI	CP_019476_114558	19476	114558
155	LinI	CP_019476_114591	19476	114591
156	LinI	CP_019476_266528	19476	266528
157	LinI	CP_019476_271386	19476	271386
158	LinI	CP_019476_1410113	19476	1410113
159	LinI	CP_019476_1410289	19476	1410289
160	LinI	CP_019476_1804355	19476	1804355
161	LinI	CP_019476_2521440	19476	2521440
162	LinI	CP_019476_2786790	19476	2786790
163	LinI	CP_019476_2786800	19476	2786800
164	LinI	CP_019476_2786835	19476	2786835
165	LinI	CP_019476_2786848	19476	2786848
166	LinI	CP_019476_3966645	19476	3966645
167	LinI	CP_019476_3973333	19476	3973333
168	LinI	CP_019476_3973435	19476	3973435
169	LinI	CP_019476_4016786	19476	4016786
170	LinI	CP_019476_4832175	19476	4832175
171	LinI	CP_019476_4832196	19476	4832196
172	LinI	CP_019476_4833948	19476	4833948
173	LinI	CP_019476_4833956	19476	4833956
174	LinI	CP_019476_4939016	19476	4939016
175	LinI	CP_019476_4951542	19476	4951542
176	LinI	CP_019476_5215899	19476	5215899
177	LinI	CP_019476_5949399	19476	5949399
178	LinI	CP_019476_5950556	19476	5950556
179	LinI	CP_019476_5965018	19476	5965018
180	LinI	CP_019476_5965222	19476	5965222
181	LinI	CP_019476_5967980	19476	5967980
182	LinI	CP_019476_6000010	19476	6000010
183	LinI	CP_019476_6025949	19476	6025949
184	LinI	CP_019476_6025984	19476	6025984
185	LinI	CP_019476_6025987	19476	6025987
186	LinI	CP_019476_6550611	19476	6550611
187	LinI	CP_019476_6724267	19476	6724267
188	LinI	CP_019476_6791462	19476	6791462
189	LinI	CP_019477_134906	19477	134906
190	LinI	CP_019477_1683183	19477	1683183
191	LinI	CP_019477_2088868	19477	2088868
192	LinI	CP_019477_2104574	19477	2104574
193	LinI	CP_019477_2104590	19477	2104590
194	LinI	CP_019477_2104592	19477	2104592
195	LinI	CP_019477_2233836	19477	2233836
196	LinI	CP_019477_3103813	19477	3103813
197	LinI	CP_019477_3438721	19477	3438721
198	LinI	CP_019477_3481556	19477	3481556
199	LinI	CP_019477_3481628	19477	3481628
200	LinI	CP_019477_3748120	19477	3748120
201	LinI	CP_019477_3766344	19477	3766344
202	LinI	CP_019477_3766389	19477	3766389
203	LinI	CP_019477_3770337	19477	3770337
204	LinI	CP_019477_3770568	19477	3770568
205	LinI	CP_019477_4401597	19477	4401597
206	LinI	CP_019477_4904894	19477	4904894
207	LinI	CP_019477_4944752	19477	4944752
208	LinI	CP_019477_4953607	19477	4953607
209	LinI	CP_019477_5146776	19477	5146776
210	LinI	CP_019477_5149090	19477	5149090
211	LinI	CP_019477_5149180	19477	5149180
212	LinI	CP_019477_5160260	19477	5160260
213	LinI	CP_019477_5168063	19477	5168063
214	LinI	CP_019477_5226059	19477	5226059
215	LinI	CP_019477_5226333	19477	5226333
216	LinI	CP_019477_5443300	19477	5443300
217	LinI	CP_019477_5443417	19477	5443417
218	LinI	CP_019477_5474577	19477	5474577
219	LinI	CP_019477_5490620	19477	5490620
220	LinI	CP_019477_5490623	19477	5490623
221	LinI	CP_019477_5490632	19477	5490632
222	LinI	CP_019477_5490640	19477	5490640
223	LinI	CP_019477_5490647	19477	5490647
224	LinI	CP_019477_5490656	19477	5490656
225	LinI	CP_019477_5490659	19477	5490659
226	LinI	CP_019477_5490665	19477	5490665
227	LinI	CP_019477_5490668	19477	5490668
228	LinI	CP_019477_5498745	19477	5498745
229	LinI	CP_019477_5748358	19477	5748358
230	LinI	CP_019477_5754871	19477	5754871
231	LinI	CP_019477_6040062	19477	6040062
232	LinI	CP_019477_6646151	19477	6646151
233	LinI	CP_019478_63913	19478	63913
234	LinI	CP_019478_274845	19478	274845
235	LinI	CP_019478_283127	19478	283127
236	LinI	CP_019478_1082565	19478	1082565
237	LinI	CP_019478_1082578	19478	1082578
238	LinI	CP_019478_1082622	19478	1082622
239	LinI	CP_019478_1082623	19478	1082623
240	LinI	CP_019478_1082668	19478	1082668
241	LinI	CP_019478_1170843	19478	1170843
242	LinI	CP_019478_2201279	19478	2201279
243	LinI	CP_019478_2201407	19478	2201407
244	LinI	CP_019478_2630256	19478	2630256
245	LinI	CP_019478_3124761	19478	3124761
246	LinI	CP_019478_3124766	19478	3124766
247	LinI	CP_019478_3249067	19478	3249067
248	LinI	CP_019478_3249068	19478	3249068
249	LinI	CP_019478_3736834	19478	3736834
250	LinI	CP_019478_3751479	19478	3751479
251	LinI	CP_019478_3788330	19478	3788330
252	LinI	CP_019478_3788434	19478	3788434
253	LinI	CP_019478_3788489	19478	3788489
254	LinI	CP_019478_4376484	19478	4376484
255	LinI	CP_019478_4376502	19478	4376502
256	LinI	CP_019478_4376537	19478	4376537
257	LinI	CP_019478_4376540	19478	4376540
258	LinI	CP_019478_4376541	19478	4376541
259	LinI	CP_019478_4773189	19478	4773189
260	LinI	CP_019478_4794437	19478	4794437
261	LinI	CP_019478_4862232	19478	4862232
262	LinI	CP_019478_4913514	19478	4913514
263	LinI	CP_019478_4913528	19478	4913528
264	LinI	CP_019478_4913533	19478	4913533
265	LinI	CP_019478_4932022	19478	4932022
266	LinI	CP_019478_4932094	19478	4932094
267	LinI	CP_019478_4932102	19478	4932102
268	LinI	CP_019478_4932134	19478	4932134
269	LinI	CP_019478_4932272	19478	4932272
270	LinI	CP_019478_5004452	19478	5004452
271	LinI	CP_019479_1565108	19479	1565108
272	LinI	CP_019479_1622646	19479	1622646
273	LinI	CP_019479_1622759	19479	1622759
274	LinI	CP_019479_1883325	19479	1883325
275	LinI	CP_019479_1883453	19479	1883453
276	LinI	CP_019479_1925460	19479	1925460
277	LinI	CP_019479_2003496	19479	2003496
278	LinI	CP_019479_2015704	19479	2015704
279	LinI	CP_019479_2015707	19479	2015707
280	LinI	CP_019479_3007961	19479	3007961
281	LinI	CP_019479_4279238	19479	4279238
282	LinI	CP_019479_4432091	19479	4432091
283	LinI	CP_019479_4458829	19479	4458829
284	LinI	CP_019479_4458838	19479	4458838
285	LinI	CP_019479_4513868	19479	4513868
286	LinI	CP_019479_4519491	19479	4519491
287	LinI	CP_019479_4528311	19479	4528311
288	LinI	CP_019479_4629568	19479	4629568
289	LinI	CP_019480_1554166	19480	1554166
290	LinI	CP_019480_1950013	19480	1950013
291	LinI	CP_019480_1955169	19480	1955169
292	LinI	CP_019480_1981175	19480	1981175
293	LinI	CP_019480_1981244	19480	1981244
294	LinI	CP_019480_2215308	19480	2215308
295	LinI	CP_019480_2376618	19480	2376618
296	LinI	CP_019480_2378543	19480	2378543
297	LinI	CP_019480_2396963	19480	2396963
298	LinI	CP_019480_2397035	19480	2397035
299	LinI	CP_019480_2464297	19480	2464297
300	LinI	CP_019480_3031164	19480	3031164
301	LinI	CP_019480_3056287	19480	3056287
302	LinI	CP_019480_3334683	19480	3334683
303	LinI	CP_019480_3334688	19480	3334688
304	LinI	CP_019480_3334700	19480	3334700
305	LinI	CP_019480_3334703	19480	3334703
306	LinI	CP_019480_3334709	19480	3334709
307	LinI	CP_019480_3334715	19480	3334715
308	LinI	CP_019480_3337266	19480	3337266
309	LinI	CP_019480_3608838	19480	3608838
310	LinI	CP_019480_3608866	19480	3608866
311	LinI	CP_019480_3608905	19480	3608905
312	LinI	CP_019480_3685989	19480	3685989
313	LinI	CP_019480_3689813	19480	3689813
314	LinI	CP_019480_3689875	19480	3689875
315	LinI	CP_019480_3690677	19480	3690677
316	LinI	CP_019480_3690717	19480	3690717
317	LinI	CP_019480_3690765	19480	3690765
318	LinI	CP_019480_3691514	19480	3691514
319	LinI	CP_019480_4031632	19480	4031632
320	LinI	CP_019480_4112392	19480	4112392
321	LinI	CP_019480_4709278	19480	4709278
322	LinI	CP_019481_629768	19481	629768
323	LinI	CP_019481_1235005	19481	1235005
324	LinI	CP_019481_1235065	19481	1235065
325	LinI	CP_019481_1246367	19481	1246367
326	LinI	CP_019481_1246391	19481	1246391
327	LinI	CP_019481_1246421	19481	1246421
328	LinI	CP_019481_1760663	19481	1760663
329	LinI	CP_019481_2683081	19481	2683081
330	LinI	CP_019481_2913928	19481	2913928
331	LinI	CP_019481_2913936	19481	2913936
332	LinI	CP_019481_2913944	19481	2913944
333	LinI	CP_019481_3104797	19481	3104797
334	LinI	CP_019481_3576906	19481	3576906

## Sheet: Lineage_II
	Lineage	SNP	Chromosome	Position
1	LinII	CP_019471_665181	19471	665181
2	LinII	CP_019471_665188	19471	665188
3	LinII	CP_019471_665215	19471	665215
4	LinII	CP_019471_763323	19471	763323
5	LinII	CP_019471_763371	19471	763371
6	LinII	CP_019471_820965	19471	820965
7	LinII	CP_019471_835584	19471	835584
8	LinII	CP_019471_927294	19471	927294
9	LinII	CP_019471_1414992	19471	1414992
10	LinII	CP_019471_1415106	19471	1415106
11	LinII	CP_019471_1416034	19471	1416034
12	LinII	CP_019471_1416153	19471	1416153
13	LinII	CP_019471_1416183	19471	1416183
14	LinII	CP_019471_1416207	19471	1416207
15	LinII	CP_019471_1448347	19471	1448347
16	LinII	CP_019471_1453262	19471	1453262
17	LinII	CP_019471_1455320	19471	1455320
18	LinII	CP_019471_1512138	19471	1512138
19	LinII	CP_019471_1535690	19471	1535690
20	LinII	CP_019471_1535745	19471	1535745
21	LinII	CP_019471_1565334	19471	1565334
22	LinII	CP_019471_1615374	19471	1615374
23	LinII	CP_019471_1615431	19471	1615431
24	LinII	CP_019471_1615461	19471	1615461
25	LinII	CP_019471_1615533	19471	1615533
26	LinII	CP_019471_1615542	19471	1615542
27	LinII	CP_019471_2041570	19471	2041570
28	LinII	CP_019471_2310789	19471	2310789
29	LinII	CP_019471_2425016	19471	2425016
30	LinII	CP_019471_2485892	19471	2485892
31	LinII	CP_019471_2944753	19471	2944753
32	LinII	CP_019471_3022190	19471	3022190
33	LinII	CP_019471_3022204	19471	3022204
34	LinII	CP_019471_3817137	19471	3817137
35	LinII	CP_019471_4004363	19471	4004363
36	LinII	CP_019471_4209379	19471	4209379
37	LinII	CP_019471_4209463	19471	4209463
38	LinII	CP_019471_4404839	19471	4404839
39	LinII	CP_019471_4418415	19471	4418415
40	LinII	CP_019471_4488015	19471	4488015
41	LinII	CP_019471_4490388	19471	4490388
42	LinII	CP_019471_4490479	19471	4490479
43	LinII	CP_019471_4490484	19471	4490484
44	LinII	CP_019471_4629874	19471	4629874
45	LinII	CP_019471_4705358	19471	4705358
46	LinII	CP_019471_5024486	19471	5024486
47	LinII	CP_019471_5147310	19471	5147310
48	LinII	CP_019471_5149624	19471	5149624
49	LinII	CP_019471_5189975	19471	5189975
50	LinII	CP_019471_5190002	19471	5190002
51	LinII	CP_019471_5190014	19471	5190014
52	LinII	CP_019471_5190050	19471	5190050
53	LinII	CP_019471_5404261	19471	5404261
54	LinII	CP_019471_5542918	19471	5542918
55	LinII	CP_019471_5804912	19471	5804912
56	LinII	CP_019471_6584872	19471	6584872
57	LinII	CP_019471_6584922	19471	6584922
58	LinII	CP_019471_6588056	19471	6588056
59	LinII	CP_019471_6753115	19471	6753115
60	LinII	CP_019471_7443543	19471	7443543
61	LinII	CP_019471_7540213	19471	7540213
62	LinII	CP_019471_7540299	19471	7540299
63	LinII	CP_019471_7687062	19471	7687062
64	LinII	CP_019471_7687065	19471	7687065
65	LinII	CP_019471_7687066	19471	7687066
66	LinII	CP_019471_7687069	19471	7687069
67	LinII	CP_019471_7785348	19471	7785348
68	LinII	CP_019471_7979446	19471	7979446
69	LinII	CP_019471_8036618	19471	8036618
70	LinII	CP_019471_8100865	19471	8100865
71	LinII	CP_019472_334734	19472	334734
72	LinII	CP_019472_369662	19472	369662
73	LinII	CP_019472_371897	19472	371897
74	LinII	CP_019472_372919	19472	372919
75	LinII	CP_019472_472835	19472	472835
76	LinII	CP_019472_525586	19472	525586
77	LinII	CP_019472_540126	19472	540126
78	LinII	CP_019472_540214	19472	540214
79	LinII	CP_019472_540273	19472	540273
80	LinII	CP_019472_540349	19472	540349
81	LinII	CP_019472_676241	19472	676241
82	LinII	CP_019472_676324	19472	676324
83	LinII	CP_019472_862354	19472	862354
84	LinII	CP_019472_862432	19472	862432
85	LinII	CP_019472_862460	19472	862460
86	LinII	CP_019472_1403268	19472	1403268
87	LinII	CP_019472_1475246	19472	1475246
88	LinII	CP_019472_1644656	19472	1644656
89	LinII	CP_019472_1644663	19472	1644663
90	LinII	CP_019472_1644674	19472	1644674
91	LinII	CP_019472_1644680	19472	1644680
92	LinII	CP_019472_1644687	19472	1644687
93	LinII	CP_019472_1644694	19472	1644694
94	LinII	CP_019472_1644705	19472	1644705
95	LinII	CP_019472_1644717	19472	1644717
96	LinII	CP_019472_1644720	19472	1644720
97	LinII	CP_019472_1644722	19472	1644722
98	LinII	CP_019472_1644730	19472	1644730
99	LinII	CP_019472_1644732	19472	1644732
100	LinII	CP_019472_1644755	19472	1644755
101	LinII	CP_019472_1644757	19472	1644757
102	LinII	CP_019472_1746048	19472	1746048
103	LinII	CP_019472_1746053	19472	1746053
104	LinII	CP_019472_1746075	19472	1746075
105	LinII	CP_019472_1855632	19472	1855632
106	LinII	CP_019472_1855641	19472	1855641
107	LinII	CP_019472_2400163	19472	2400163
108	LinII	CP_019472_2449952	19472	2449952
109	LinII	CP_019472_2474738	19472	2474738
110	LinII	CP_019472_2809548	19472	2809548
111	LinII	CP_019472_2826654	19472	2826654
112	LinII	CP_019472_2826663	19472	2826663
113	LinII	CP_019472_2826708	19472	2826708
114	LinII	CP_019472_2829643	19472	2829643
115	LinII	CP_019472_2829672	19472	2829672
116	LinII	CP_019472_2833793	19472	2833793
117	LinII	CP_019472_2833848	19472	2833848
118	LinII	CP_019472_2853877	19472	2853877
119	LinII	CP_019472_2885658	19472	2885658
120	LinII	CP_019472_2885666	19472	2885666
121	LinII	CP_019472_3005867	19472	3005867
122	LinII	CP_019472_3126736	19472	3126736
123	LinII	CP_019472_3143051	19472	3143051
124	LinII	CP_019472_3343945	19472	3343945
125	LinII	CP_019472_3343951	19472	3343951
126	LinII	CP_019472_3349014	19472	3349014
127	LinII	CP_019472_3349046	19472	3349046
128	LinII	CP_019472_3349101	19472	3349101
129	LinII	CP_019472_3351695	19472	3351695
130	LinII	CP_019472_3351763	19472	3351763
131	LinII	CP_019472_3351791	19472	3351791
132	LinII	CP_019472_3373916	19472	3373916
133	LinII	CP_019472_3411547	19472	3411547
134	LinII	CP_019472_3415905	19472	3415905
135	LinII	CP_019472_3510480	19472	3510480
136	LinII	CP_019472_3893172	19472	3893172
137	LinII	CP_019472_3893177	19472	3893177
138	LinII	CP_019472_3934726	19472	3934726
139	LinII	CP_019472_4076513	19472	4076513
140	LinII	CP_019474_93823	19474	93823
141	LinII	CP_019474_93848	19474	93848
142	LinII	CP_019474_93860	19474	93860
143	LinII	CP_019474_155052	19474	155052
144	LinII	CP_019474_196103	19474	196103
145	LinII	CP_019474_196115	19474	196115
146	LinII	CP_019474_196316	19474	196316
147	LinII	CP_019474_865424	19474	865424
148	LinII	CP_019474_865427	19474	865427
149	LinII	CP_019474_865474	19474	865474
150	LinII	CP_019474_884867	19474	884867
151	LinII	CP_019474_884880	19474	884880
152	LinII	CP_019474_890283	19474	890283
153	LinII	CP_019474_891317	19474	891317
154	LinII	CP_019474_891318	19474	891318
155	LinII	CP_019474_891470	19474	891470
156	LinII	CP_019474_1102390	19474	1102390
157	LinII	CP_019474_1439621	19474	1439621
158	LinII	CP_019474_1627084	19474	1627084
159	LinII	CP_019474_1660682	19474	1660682
160	LinII	CP_019474_1660716	19474	1660716
161	LinII	CP_019474_2359168	19474	2359168
162	LinII	CP_019474_2446704	19474	2446704
163	LinII	CP_019474_2446740	19474	2446740
164	LinII	CP_019474_2446824	19474	2446824
165	LinII	CP_019474_2867098	19474	2867098
166	LinII	CP_019474_2878545	19474	2878545
167	LinII	CP_019474_2990029	19474	2990029
168	LinII	CP_019474_3179657	19474	3179657
169	LinII	CP_019474_3482533	19474	3482533
170	LinII	CP_019474_3620643	19474	3620643
171	LinII	CP_019474_3799971	19474	3799971
172	LinII	CP_019474_3950472	19474	3950472
173	LinII	CP_019474_4092865	19474	4092865
174	LinII	CP_019474_4243030	19474	4243030
175	LinII	CP_019474_4257668	19474	4257668
176	LinII	CP_019474_4310280	19474	4310280
177	LinII	CP_019474_4344550	19474	4344550
178	LinII	CP_019474_4435526	19474	4435526
179	LinII	CP_019474_5255343	19474	5255343
180	LinII	CP_019474_5263320	19474	5263320
181	LinII	CP_019474_5282839	19474	5282839
182	LinII	CP_019474_5289215	19474	5289215
183	LinII	CP_019474_5626168	19474	5626168
184	LinII	CP_019474_5692375	19474	5692375
185	LinII	CP_019474_5692431	19474	5692431
186	LinII	CP_019474_5692550	19474	5692550
187	LinII	CP_019474_5729255	19474	5729255
188	LinII	CP_019474_5729282	19474	5729282
189	LinII	CP_019474_5729331	19474	5729331
190	LinII	CP_019474_5758485	19474	5758485
191	LinII	CP_019474_5940247	19474	5940247
192	LinII	CP_019474_5982737	19474	5982737
193	LinII	CP_019474_6014259	19474	6014259
194	LinII	CP_019474_6521571	19474	6521571
195	LinII	CP_019474_6825258	19474	6825258
196	LinII	CP_019474_7027808	19474	7027808
197	LinII	CP_019474_7400712	19474	7400712
198	LinII	CP_019474_7625383	19474	7625383
199	LinII	CP_019475_49218	19475	49218
200	LinII	CP_019475_49219	19475	49219
201	LinII	CP_019475_49287	19475	49287
202	LinII	CP_019475_49292	19475	49292
203	LinII	CP_019475_318067	19475	318067
204	LinII	CP_019475_686657	19475	686657
205	LinII	CP_019475_686674	19475	686674
206	LinII	CP_019475_686675	19475	686675
207	LinII	CP_019475_798873	19475	798873
208	LinII	CP_019475_821002	19475	821002
209	LinII	CP_019475_821097	19475	821097
210	LinII	CP_019475_934411	19475	934411
211	LinII	CP_019475_1504520	19475	1504520
212	LinII	CP_019475_1504535	19475	1504535
213	LinII	CP_019475_1504553	19475	1504553
214	LinII	CP_019475_1863424	19475	1863424
215	LinII	CP_019475_1928251	19475	1928251
216	LinII	CP_019475_1931239	19475	1931239
217	LinII	CP_019475_1931404	19475	1931404
218	LinII	CP_019475_2377245	19475	2377245
219	LinII	CP_019475_2488758	19475	2488758
220	LinII	CP_019475_2635983	19475	2635983
221	LinII	CP_019475_2698023	19475	2698023
222	LinII	CP_019475_2788138	19475	2788138
223	LinII	CP_019475_2788159	19475	2788159
224	LinII	CP_019475_2931920	19475	2931920
225	LinII	CP_019475_2932005	19475	2932005
226	LinII	CP_019475_3594675	19475	3594675
227	LinII	CP_019475_4358635	19475	4358635
228	LinII	CP_019475_4368826	19475	4368826
229	LinII	CP_019475_4370665	19475	4370665
230	LinII	CP_019475_5329845	19475	5329845
231	LinII	CP_019475_5329859	19475	5329859
232	LinII	CP_019475_5790396	19475	5790396
233	LinII	CP_019476_175566	19476	175566
234	LinII	CP_019476_175605	19476	175605
235	LinII	CP_019476_175679	19476	175679
236	LinII	CP_019476_175709	19476	175709
237	LinII	CP_019476_175713	19476	175713
238	LinII	CP_019476_175717	19476	175717
239	LinII	CP_019476_356172	19476	356172
240	LinII	CP_019476_356173	19476	356173
241	LinII	CP_019476_356255	19476	356255
242	LinII	CP_019476_356258	19476	356258
243	LinII	CP_019476_372916	19476	372916
244	LinII	CP_019476_785673	19476	785673
245	LinII	CP_019476_856759	19476	856759
246	LinII	CP_019476_1160446	19476	1160446
247	LinII	CP_019476_2044158	19476	2044158
248	LinII	CP_019476_2826453	19476	2826453
249	LinII	CP_019476_2826477	19476	2826477
250	LinII	CP_019476_2897441	19476	2897441
251	LinII	CP_019476_2897456	19476	2897456
252	LinII	CP_019476_2897640	19476	2897640
253	LinII	CP_019476_2897656	19476	2897656
254	LinII	CP_019476_3306099	19476	3306099
255	LinII	CP_019476_3359323	19476	3359323
256	LinII	CP_019476_3449564	19476	3449564
257	LinII	CP_019476_3528860	19476	3528860
258	LinII	CP_019476_3528984	19476	3528984
259	LinII	CP_019476_3546955	19476	3546955
260	LinII	CP_019476_3675745	19476	3675745
261	LinII	CP_019476_3675765	19476	3675765
262	LinII	CP_019476_3675938	19476	3675938
263	LinII	CP_019476_3675972	19476	3675972
264	LinII	CP_019476_3675973	19476	3675973
265	LinII	CP_019476_3680365	19476	3680365
266	LinII	CP_019476_3719420	19476	3719420
267	LinII	CP_019476_4712441	19476	4712441
268	LinII	CP_019476_4786247	19476	4786247
269	LinII	CP_019476_4957465	19476	4957465
270	LinII	CP_019476_5041750	19476	5041750
271	LinII	CP_019476_5140346	19476	5140346
272	LinII	CP_019476_5140406	19476	5140406
273	LinII	CP_019476_5193997	19476	5193997
274	LinII	CP_019476_5194048	19476	5194048
275	LinII	CP_019476_5225753	19476	5225753
276	LinII	CP_019476_5225947	19476	5225947
277	LinII	CP_019476_5226740	19476	5226740
278	LinII	CP_019476_5226756	19476	5226756
279	LinII	CP_019476_5252231	19476	5252231
280	LinII	CP_019476_5831488	19476	5831488
281	LinII	CP_019476_5994317	19476	5994317
282	LinII	CP_019476_5995866	19476	5995866
283	LinII	CP_019476_6289814	19476	6289814
284	LinII	CP_019476_6716030	19476	6716030
285	LinII	CP_019476_7089633	19476	7089633
286	LinII	CP_019476_7089638	19476	7089638
287	LinII	CP_019476_7089646	19476	7089646
288	LinII	CP_019476_7089653	19476	7089653
289	LinII	CP_019476_7093876	19476	7093876
290	LinII	CP_019476_7093909	19476	7093909
291	LinII	CP_019476_7093932	19476	7093932
292	LinII	CP_019476_7093947	19476	7093947
293	LinII	CP_019476_7094840	19476	7094840
294	LinII	CP_019476_7094941	19476	7094941
295	LinII	CP_019476_7101222	19476	7101222
296	LinII	CP_019476_7104476	19476	7104476
297	LinII	CP_019476_7259539	19476	7259539
298	LinII	CP_019476_7259540	19476	7259540
299	LinII	CP_019476_7267898	19476	7267898
300	LinII	CP_019476_7267916	19476	7267916
301	LinII	CP_019476_7305577	19476	7305577
302	LinII	CP_019476_7317515	19476	7317515
303	LinII	CP_019476_7317527	19476	7317527
304	LinII	CP_019476_7331871	19476	7331871
305	LinII	CP_019476_7345654	19476	7345654
306	LinII	CP_019476_7345720	19476	7345720
307	LinII	CP_019476_7354786	19476	7354786
308	LinII	CP_019476_7354787	19476	7354787
309	LinII	CP_019476_7354790	19476	7354790
310	LinII	CP_019476_7354859	19476	7354859
311	LinII	CP_019476_7354860	19476	7354860
312	LinII	CP_019476_7355901	19476	7355901
313	LinII	CP_019476_7355946	19476	7355946
314	LinII	CP_019476_7355976	19476	7355976
315	LinII	CP_019476_7458806	19476	7458806
316	LinII	CP_019476_7458845	19476	7458845
317	LinII	CP_019476_7481681	19476	7481681
318	LinII	CP_019476_7481768	19476	7481768
319	LinII	CP_019476_7481774	19476	7481774
320	LinII	CP_019476_7500928	19476	7500928
321	LinII	CP_019476_7620239	19476	7620239
322	LinII	CP_019476_7624961	19476	7624961
323	LinII	CP_019476_7663284	19476	7663284
324	LinII	CP_019476_7663302	19476	7663302
325	LinII	CP_019476_7673088	19476	7673088
326	LinII	CP_019476_7814740	19476	7814740
327	LinII	CP_019476_7814969	19476	7814969
328	LinII	CP_019476_7814985	19476	7814985
329	LinII	CP_019476_7828698	19476	7828698
330	LinII	CP_019477_199907	19477	199907
331	LinII	CP_019477_340124	19477	340124
332	LinII	CP_019477_340173	19477	340173
333	LinII	CP_019477_340209	19477	340209
334	LinII	CP_019477_383151	19477	383151
335	LinII	CP_019477_557432	19477	557432
336	LinII	CP_019477_557459	19477	557459
337	LinII	CP_019477_557473	19477	557473
338	LinII	CP_019477_557475	19477	557475
339	LinII	CP_019477_557482	19477	557482
340	LinII	CP_019477_557489	19477	557489
341	LinII	CP_019477_557526	19477	557526
342	LinII	CP_019477_629631	19477	629631
343	LinII	CP_019477_1003836	19477	1003836
344	LinII	CP_019477_1045534	19477	1045534
345	LinII	CP_019477_1833677	19477	1833677
346	LinII	CP_019477_1864529	19477	1864529
347	LinII	CP_019477_1864571	19477	1864571
348	LinII	CP_019477_1864624	19477	1864624
349	LinII	CP_019477_1870272	19477	1870272
350	LinII	CP_019477_1897182	19477	1897182
351	LinII	CP_019477_1927742	19477	1927742
352	LinII	CP_019477_2131318	19477	2131318
353	LinII	CP_019477_2471950	19477	2471950
354	LinII	CP_019477_2801442	19477	2801442
355	LinII	CP_019477_2872180	19477	2872180
356	LinII	CP_019477_2926704	19477	2926704
357	LinII	CP_019477_3013729	19477	3013729
358	LinII	CP_019477_3036262	19477	3036262
359	LinII	CP_019477_3178945	19477	3178945
360	LinII	CP_019477_3179203	19477	3179203
361	LinII	CP_019477_3542856	19477	3542856
362	LinII	CP_019477_3542879	19477	3542879
363	LinII	CP_019477_3958320	19477	3958320
364	LinII	CP_019477_3958389	19477	3958389
365	LinII	CP_019477_4081143	19477	4081143
366	LinII	CP_019477_4081145	19477	4081145
367	LinII	CP_019477_4081198	19477	4081198
368	LinII	CP_019477_4141723	19477	4141723
369	LinII	CP_019477_4346318	19477	4346318
370	LinII	CP_019477_4346450	19477	4346450
371	LinII	CP_019477_4400882	19477	4400882
372	LinII	CP_019477_4404936	19477	4404936
373	LinII	CP_019477_4762682	19477	4762682
374	LinII	CP_019477_4825756	19477	4825756
375	LinII	CP_019477_4894726	19477	4894726
376	LinII	CP_019477_4894788	19477	4894788
377	LinII	CP_019477_4894803	19477	4894803
378	LinII	CP_019477_4897744	19477	4897744
379	LinII	CP_019477_4897759	19477	4897759
380	LinII	CP_019477_4897762	19477	4897762
381	LinII	CP_019477_4900704	19477	4900704
382	LinII	CP_019477_4900742	19477	4900742
383	LinII	CP_019477_5636961	19477	5636961
384	LinII	CP_019477_5688197	19477	5688197
385	LinII	CP_019477_5688342	19477	5688342
386	LinII	CP_019477_5688372	19477	5688372
387	LinII	CP_019477_5697148	19477	5697148
388	LinII	CP_019477_5697194	19477	5697194
389	LinII	CP_019478_12834	19478	12834
390	LinII	CP_019478_141288	19478	141288
391	LinII	CP_019478_141344	19478	141344
392	LinII	CP_019478_169896	19478	169896
393	LinII	CP_019478_169948	19478	169948
394	LinII	CP_019478_169960	19478	169960
395	LinII	CP_019478_170584	19478	170584
396	LinII	CP_019478_1236249	19478	1236249
397	LinII	CP_019478_1268764	19478	1268764
398	LinII	CP_019478_1268765	19478	1268765
399	LinII	CP_019478_1861350	19478	1861350
400	LinII	CP_019478_2289903	19478	2289903
401	LinII	CP_019478_2397660	19478	2397660
402	LinII	CP_019478_2505544	19478	2505544
403	LinII	CP_019478_2523804	19478	2523804
404	LinII	CP_019478_3064950	19478	3064950
405	LinII	CP_019478_3065002	19478	3065002
406	LinII	CP_019478_3124757	19478	3124757
407	LinII	CP_019478_3124758	19478	3124758
408	LinII	CP_019478_3176820	19478	3176820
409	LinII	CP_019478_3440844	19478	3440844
410	LinII	CP_019478_3958054	19478	3958054
411	LinII	CP_019478_4216735	19478	4216735
412	LinII	CP_019478_4216742	19478	4216742
413	LinII	CP_019478_4216775	19478	4216775
414	LinII	CP_019478_4216799	19478	4216799
415	LinII	CP_019478_4932292	19478	4932292
416	LinII	CP_019478_5283457	19478	5283457
417	LinII	CP_019478_5283495	19478	5283495
418	LinII	CP_019479_177035	19479	177035
419	LinII	CP_019479_211057	19479	211057
420	LinII	CP_019479_211074	19479	211074
421	LinII	CP_019479_211090	19479	211090
422	LinII	CP_019479_211095	19479	211095
423	LinII	CP_019479_349184	19479	349184
424	LinII	CP_019479_768936	19479	768936
425	LinII	CP_019479_769017	19479	769017
426	LinII	CP_019479_811435	19479	811435
427	LinII	CP_019479_811449	19479	811449
428	LinII	CP_019479_916456	19479	916456
429	LinII	CP_019479_916468	19479	916468
430	LinII	CP_019479_982559	19479	982559
431	LinII	CP_019479_982586	19479	982586
432	LinII	CP_019479_982594	19479	982594
433	LinII	CP_019479_982600	19479	982600
434	LinII	CP_019479_982601	19479	982601
435	LinII	CP_019479_1186287	19479	1186287
436	LinII	CP_019479_1768947	19479	1768947
437	LinII	CP_019479_2206920	19479	2206920
438	LinII	CP_019479_2207347	19479	2207347
439	LinII	CP_019479_2207474	19479	2207474
440	LinII	CP_019479_2207532	19479	2207532
441	LinII	CP_019479_2207715	19479	2207715
442	LinII	CP_019479_2276055	19479	2276055
443	LinII	CP_019479_2276160	19479	2276160
444	LinII	CP_019479_2276170	19479	2276170
445	LinII	CP_019479_2495619	19479	2495619
446	LinII	CP_019479_2495701	19479	2495701
447	LinII	CP_019479_2734003	19479	2734003
448	LinII	CP_019479_2846369	19479	2846369
449	LinII	CP_019479_4454272	19479	4454272
450	LinII	CP_019479_4476725	19479	4476725
451	LinII	CP_019480_284254	19480	284254
452	LinII	CP_019480_511737	19480	511737
453	LinII	CP_019480_511783	19480	511783
454	LinII	CP_019480_583458	19480	583458
455	LinII	CP_019480_583477	19480	583477
456	LinII	CP_019480_625841	19480	625841
457	LinII	CP_019480_625864	19480	625864
458	LinII	CP_019480_1441038	19480	1441038
459	LinII	CP_019480_1443290	19480	1443290
460	LinII	CP_019480_1443410	19480	1443410
461	LinII	CP_019480_1785583	19480	1785583
462	LinII	CP_019480_1803899	19480	1803899
463	LinII	CP_019480_1835972	19480	1835972
464	LinII	CP_019480_1837244	19480	1837244
465	LinII	CP_019480_1837254	19480	1837254
466	LinII	CP_019480_1837269	19480	1837269
467	LinII	CP_019480_1859694	19480	1859694
468	LinII	CP_019480_2172085	19480	2172085
469	LinII	CP_019480_2436978	19480	2436978
470	LinII	CP_019480_2576453	19480	2576453
471	LinII	CP_019480_2576475	19480	2576475
472	LinII	CP_019480_2578772	19480	2578772
473	LinII	CP_019480_2591666	19480	2591666
474	LinII	CP_019480_2790360	19480	2790360
475	LinII	CP_019480_2795341	19480	2795341
476	LinII	CP_019480_2895623	19480	2895623
477	LinII	CP_019480_3021540	19480	3021540
478	LinII	CP_019480_3116254	19480	3116254
479	LinII	CP_019480_3276915	19480	3276915
480	LinII	CP_019480_3330020	19480	3330020
481	LinII	CP_019480_3330060	19480	3330060
482	LinII	CP_019480_3351885	19480	3351885
483	LinII	CP_019480_3739943	19480	3739943
484	LinII	CP_019480_4019942	19480	4019942
485	LinII	CP_019480_4019957	19480	4019957
486	LinII	CP_019480_4019966	19480	4019966
487	LinII	CP_019480_4214744	19480	4214744
488	LinII	CP_019480_4214760	19480	4214760
489	LinII	CP_019480_4321482	19480	4321482
490	LinII	CP_019480_4649651	19480	4649651
491	LinII	CP_019480_4649717	19480	4649717
492	LinII	CP_019480_4649754	19480	4649754
493	LinII	CP_019481_294803	19481	294803
494	LinII	CP_019481_301907	19481	301907
495	LinII	CP_019481_302000	19481	302000
496	LinII	CP_019481_302020	19481	302020
497	LinII	CP_019481_511666	19481	511666
498	LinII	CP_019481_511751	19481	511751
499	LinII	CP_019481_511756	19481	511756
500	LinII	CP_019481_511773	19481	511773
501	LinII	CP_019481_511776	19481	511776
502	LinII	CP_019481_511784	19481	511784
503	LinII	CP_019481_511805	19481	511805
504	LinII	CP_019481_511838	19481	511838
505	LinII	CP_019481_511867	19481	511867
506	LinII	CP_019481_511878	19481	511878
507	LinII	CP_019481_702880	19481	702880
508	LinII	CP_019481_948767	19481	948767
509	LinII	CP_019481_948818	19481	948818
510	LinII	CP_019481_963067	19481	963067
511	LinII	CP_019481_1046920	19481	1046920
512	LinII	CP_019481_1517155	19481	1517155
513	LinII	CP_019481_2683102	19481	2683102
514	LinII	CP_019481_2711654	19481	2711654
515	LinII	CP_019481_2711892	19481	2711892
516	LinII	CP_019481_2720763	19481	2720763
517	LinII	CP_019481_2720768	19481	2720768
518	LinII	CP_019481_2720791	19481	2720791
519	LinII	CP_019481_2971145	19481	2971145
520	LinII	CP_019481_2971268	19481	2971268
521	LinII	CP_019481_2981318	19481	2981318
522	LinII	CP_019481_3200303	19481	3200303
523	LinII	CP_019481_3245339	19481	3245339
524	LinII	CP_019481_3245347	19481	3245347
525	LinII	CP_019481_3253683	19481	3253683
526	LinII	CP_019481_3289409	19481	3289409
527	LinII	CP_019481_3295294	19481	3295294
528	LinII	CP_019481_3299526	19481	3299526
529	LinII	CP_019481_4213722	19481	4213722
530	LinII	CP_019481_4213734	19481	4213734
531	LinII	CP_019481_4213800	19481	4213800
532	LinII	CP_019481_4261641	19481	4261641
533	LinII	CP_019481_4369526	19481	4369526
534	LinII	CP_019481_4369553	19481	4369553
535	LinII	CP_019481_4369634	19481	4369634
536	LinII	CP_019481_4384814	19481	4384814
537	LinII	CP_019481_4443215	19481	4443215
538	LinII	CP_019481_4443308	19481	4443308
539	LinII	CP_019481_4443336	19481	4443336
540	LinII	CP_019481_4443341	19481	4443341
541	LinII	CP_019481_4507584	19481	4507584
542	LinII	CP_019481_4535403	19481	4535403
543	LinII	CP_019481_4535426	19481	4535426
544	LinII	CP_019481_4535431	19481	4535431
545	LinII	CP_019481_4535435	19481	4535435
546	LinII	CP_019481_4544438	19481	4544438
547	LinII	CP_019481_4545644	19481	4545644
548	LinII	CP_019481_4562450	19481	4562450
549	LinII	CP_019481_4576629	19481	4576629
550	LinII	CP_019481_4587514	19481	4587514
551	LinII	CP_019481_4587542	19481	4587542
552	LinII	CP_019481_4587584	19481	4587584

## Sheet: Lineage_III
	Lineage	SNP	Chromosome	Position
1	LinIII	CP_019471_2423141	19471	2423141
2	LinIII	CP_019471_3798581	19471	3798581
3	LinIII	CP_019471_4184058	19471	4184058
4	LinIII	CP_019471_4994614	19471	4994614
5	LinIII	CP_019471_5094369	19471	5094369
6	LinIII	CP_019471_5145696	19471	5145696
7	LinIII	CP_019471_5505991	19471	5505991
8	LinIII	CP_019471_6584885	19471	6584885
9	LinIII	CP_019471_6860935	19471	6860935
10	LinIII	CP_019471_7629551	19471	7629551
11	LinIII	CP_019471_7632151	19471	7632151
12	LinIII	CP_019471_7687179	19471	7687179
13	LinIII	CP_019471_7979528	19471	7979528
14	LinIII	CP_019472_372892	19472	372892
15	LinIII	CP_019472_372897	19472	372897
16	LinIII	CP_019472_1012908	19472	1012908
17	LinIII	CP_019472_1475211	19472	1475211
18	LinIII	CP_019472_1784730	19472	1784730
19	LinIII	CP_019472_1976035	19472	1976035
20	LinIII	CP_019472_1976036	19472	1976036
21	LinIII	CP_019472_1976045	19472	1976045
22	LinIII	CP_019472_1976047	19472	1976047
23	LinIII	CP_019472_1976049	19472	1976049
24	LinIII	CP_019472_1976100	19472	1976100
25	LinIII	CP_019472_2601930	19472	2601930
26	LinIII	CP_019472_2959577	19472	2959577
27	LinIII	CP_019472_3005893	19472	3005893
28	LinIII	CP_019472_3413691	19472	3413691
29	LinIII	CP_019472_3415884	19472	3415884
30	LinIII	CP_019474_85693	19474	85693
31	LinIII	CP_019474_155102	19474	155102
32	LinIII	CP_019474_1165753	19474	1165753
33	LinIII	CP_019474_1342427	19474	1342427
34	LinIII	CP_019474_1342450	19474	1342450
35	LinIII	CP_019474_2618085	19474	2618085
36	LinIII	CP_019474_2618151	19474	2618151
37	LinIII	CP_019474_2662602	19474	2662602
38	LinIII	CP_019474_3086977	19474	3086977
39	LinIII	CP_019474_3088907	19474	3088907
40	LinIII	CP_019474_3117710	19474	3117710
41	LinIII	CP_019474_3206589	19474	3206589
42	LinIII	CP_019474_3206600	19474	3206600
43	LinIII	CP_019474_3235053	19474	3235053
44	LinIII	CP_019474_3548551	19474	3548551
45	LinIII	CP_019474_4998717	19474	4998717
46	LinIII	CP_019474_5332912	19474	5332912
47	LinIII	CP_019474_6766291	19474	6766291
48	LinIII	CP_019474_6816775	19474	6816775
49	LinIII	CP_019474_6817368	19474	6817368
50	LinIII	CP_019474_6839156	19474	6839156
51	LinIII	CP_019474_6896497	19474	6896497
52	LinIII	CP_019474_7027841	19474	7027841
53	LinIII	CP_019474_7033660	19474	7033660
54	LinIII	CP_019474_7033663	19474	7033663
55	LinIII	CP_019475_1688801	19475	1688801
56	LinIII	CP_019475_2063867	19475	2063867
57	LinIII	CP_019475_2063870	19475	2063870
58	LinIII	CP_019475_2102087	19475	2102087
59	LinIII	CP_019475_2103633	19475	2103633
60	LinIII	CP_019475_2103634	19475	2103634
61	LinIII	CP_019475_2103659	19475	2103659
62	LinIII	CP_019475_2103681	19475	2103681
63	LinIII	CP_019475_2103748	19475	2103748
64	LinIII	CP_019475_2106196	19475	2106196
65	LinIII	CP_019475_2109431	19475	2109431
66	LinIII	CP_019475_4260995	19475	4260995
67	LinIII	CP_019475_5777861	19475	5777861
68	LinIII	CP_019475_5930152	19475	5930152
69	LinIII	CP_019475_6980066	19475	6980066
70	LinIII	CP_019475_6980127	19475	6980127
71	LinIII	CP_019475_7198276	19475	7198276
72	LinIII	CP_019476_164081	19476	164081
73	LinIII	CP_019476_233375	19476	233375
74	LinIII	CP_019476_359595	19476	359595
75	LinIII	CP_019476_538744	19476	538744
76	LinIII	CP_019476_538766	19476	538766
77	LinIII	CP_019476_538768	19476	538768
78	LinIII	CP_019476_538771	19476	538771
79	LinIII	CP_019476_538777	19476	538777
80	LinIII	CP_019476_1000171	19476	1000171
81	LinIII	CP_019476_2029653	19476	2029653
82	LinIII	CP_019476_2041963	19476	2041963
83	LinIII	CP_019476_2042059	19476	2042059
84	LinIII	CP_019476_3359121	19476	3359121
85	LinIII	CP_019476_5226754	19476	5226754
86	LinIII	CP_019477_1158819	19477	1158819
87	LinIII	CP_019477_1270410	19477	1270410
88	LinIII	CP_019477_1270854	19477	1270854
89	LinIII	CP_019477_1327392	19477	1327392
90	LinIII	CP_019477_3033200	19477	3033200
91	LinIII	CP_019477_3114473	19477	3114473
92	LinIII	CP_019477_3186867	19477	3186867
93	LinIII	CP_019477_3226295	19477	3226295
94	LinIII	CP_019477_3245655	19477	3245655
95	LinIII	CP_019477_3985478	19477	3985478
96	LinIII	CP_019477_4137513	19477	4137513
97	LinIII	CP_019477_4137525	19477	4137525
98	LinIII	CP_019477_4137555	19477	4137555
99	LinIII	CP_019477_4139825	19477	4139825
100	LinIII	CP_019477_4318857	19477	4318857
101	LinIII	CP_019477_4599461	19477	4599461
102	LinIII	CP_019477_4600567	19477	4600567
103	LinIII	CP_019477_4600688	19477	4600688
104	LinIII	CP_019477_4601699	19477	4601699
105	LinIII	CP_019477_4603589	19477	4603589
106	LinIII	CP_019477_4694850	19477	4694850
107	LinIII	CP_019477_4694904	19477	4694904
108	LinIII	CP_019477_4707244	19477	4707244
109	LinIII	CP_019477_4791787	19477	4791787
110	LinIII	CP_019477_5728745	19477	5728745
111	LinIII	CP_019478_1022722	19478	1022722
112	LinIII	CP_019478_3788450	19478	3788450
113	LinIII	CP_019478_3788474	19478	3788474
114	LinIII	CP_019478_5047764	19478	5047764
115	LinIII	CP_019478_5053699	19478	5053699
116	LinIII	CP_019478_5091970	19478	5091970
117	LinIII	CP_019478_5195135	19478	5195135
118	LinIII	CP_019479_1010774	19479	1010774
119	LinIII	CP_019479_1010893	19479	1010893
120	LinIII	CP_019479_1012613	19479	1012613
121	LinIII	CP_019479_1768931	19479	1768931
122	LinIII	CP_019479_2174259	19479	2174259
123	LinIII	CP_019479_2174260	19479	2174260
124	LinIII	CP_019479_2506395	19479	2506395
125	LinIII	CP_019479_2975309	19479	2975309
126	LinIII	CP_019479_4454143	19479	4454143
127	LinIII	CP_019479_4627243	19479	4627243
128	LinIII	CP_019479_4627336	19479	4627336
129	LinIII	CP_019479_4640572	19479	4640572
130	LinIII	CP_019480_302158	19480	302158
131	LinIII	CP_019481_528709	19481	528709
132	LinIII	CP_019481_1656844	19481	1656844
133	LinIII	CP_019481_2356221	19481	2356221
134	LinIII	CP_019481_3268118	19481	3268118

## Sheet: Lineage_IV
	Lineage	SNP	Chromosome	Position
1	LinIV	CP_019471_1788977	19471	1788977
2	LinIV	CP_019471_1861243	19471	1861243
3	LinIV	CP_019471_1861268	19471	1861268
4	LinIV	CP_019471_2570225	19471	2570225
5	LinIV	CP_019471_2696428	19471	2696428
6	LinIV	CP_019471_2867375	19471	2867375
7	LinIV	CP_019471_3010708	19471	3010708
8	LinIV	CP_019471_3931848	19471	3931848
9	LinIV	CP_019471_4200356	19471	4200356
10	LinIV	CP_019471_4200392	19471	4200392
11	LinIV	CP_019471_4481302	19471	4481302
12	LinIV	CP_019471_6065032	19471	6065032
13	LinIV	CP_019471_7586446	19471	7586446
14	LinIV	CP_019472_334787	19472	334787
15	LinIV	CP_019472_1106461	19472	1106461
16	LinIV	CP_019472_1188187	19472	1188187
17	LinIV	CP_019472_1242257	19472	1242257
18	LinIV	CP_019472_1242347	19472	1242347
19	LinIV	CP_019472_1242361	19472	1242361
20	LinIV	CP_019472_2896972	19472	2896972
21	LinIV	CP_019472_3108376	19472	3108376
22	LinIV	CP_019472_3108543	19472	3108543
23	LinIV	CP_019472_3140570	19472	3140570
24	LinIV	CP_019472_3140607	19472	3140607
25	LinIV	CP_019472_3143048	19472	3143048
26	LinIV	CP_019472_4076366	19472	4076366
27	LinIV	CP_019472_4098040	19472	4098040
28	LinIV	CP_019474_102286	19474	102286
29	LinIV	CP_019474_1102618	19474	1102618
30	LinIV	CP_019474_1149397	19474	1149397
31	LinIV	CP_019474_1198693	19474	1198693
32	LinIV	CP_019474_1198731	19474	1198731
33	LinIV	CP_019474_1198741	19474	1198741
34	LinIV	CP_019474_1342487	19474	1342487
35	LinIV	CP_019474_1439592	19474	1439592
36	LinIV	CP_019474_2618196	19474	2618196
37	LinIV	CP_019474_5207178	19474	5207178
38	LinIV	CP_019474_5282935	19474	5282935
39	LinIV	CP_019474_5540402	19474	5540402
40	LinIV	CP_019474_5964614	19474	5964614
41	LinIV	CP_019474_7765674	19474	7765674
42	LinIV	CP_019474_7765771	19474	7765771
43	LinIV	CP_019474_7765808	19474	7765808
44	LinIV	CP_019475_203333	19475	203333
45	LinIV	CP_019475_203339	19475	203339
46	LinIV	CP_019475_203347	19475	203347
47	LinIV	CP_019475_2260967	19475	2260967
48	LinIV	CP_019475_2399291	19475	2399291
49	LinIV	CP_019475_2430402	19475	2430402
50	LinIV	CP_019475_2753250	19475	2753250
51	LinIV	CP_019475_2753900	19475	2753900
52	LinIV	CP_019475_2753974	19475	2753974
53	LinIV	CP_019475_3179424	19475	3179424
54	LinIV	CP_019475_3748569	19475	3748569
55	LinIV	CP_019475_4415819	19475	4415819
56	LinIV	CP_019475_4423245	19475	4423245
57	LinIV	CP_019475_4425645	19475	4425645
58	LinIV	CP_019475_4572607	19475	4572607
59	LinIV	CP_019475_6016610	19475	6016610
60	LinIV	CP_019475_6056030	19475	6056030
61	LinIV	CP_019475_6416094	19475	6416094
62	LinIV	CP_019475_7761419	19475	7761419
63	LinIV	CP_019476_266517	19476	266517
64	LinIV	CP_019476_271404	19476	271404
65	LinIV	CP_019476_276736	19476	276736
66	LinIV	CP_019476_785748	19476	785748
67	LinIV	CP_019476_819710	19476	819710
68	LinIV	CP_019476_1865034	19476	1865034
69	LinIV	CP_019476_1865037	19476	1865037
70	LinIV	CP_019476_1993048	19476	1993048
71	LinIV	CP_019476_2876140	19476	2876140
72	LinIV	CP_019476_3322448	19476	3322448
73	LinIV	CP_019476_3427454	19476	3427454
74	LinIV	CP_019476_3427503	19476	3427503
75	LinIV	CP_019476_3427508	19476	3427508
76	LinIV	CP_019476_3467026	19476	3467026
77	LinIV	CP_019476_3471685	19476	3471685
78	LinIV	CP_019476_4007358	19476	4007358
79	LinIV	CP_019476_4007417	19476	4007417
80	LinIV	CP_019476_4153931	19476	4153931
81	LinIV	CP_019476_4473623	19476	4473623
82	LinIV	CP_019476_4697868	19476	4697868
83	LinIV	CP_019476_4697892	19476	4697892
84	LinIV	CP_019476_5225735	19476	5225735
85	LinIV	CP_019476_5225740	19476	5225740
86	LinIV	CP_019476_5225855	19476	5225855
87	LinIV	CP_019476_7345648	19476	7345648
88	LinIV	CP_019476_7345666	19476	7345666
89	LinIV	CP_019476_7345670	19476	7345670
90	LinIV	CP_019476_7345810	19476	7345810
91	LinIV	CP_019476_7345846	19476	7345846
92	LinIV	CP_019476_7345864	19476	7345864
93	LinIV	CP_019477_2668452	19477	2668452
94	LinIV	CP_019477_2797804	19477	2797804
95	LinIV	CP_019477_2797948	19477	2797948
96	LinIV	CP_019477_2797979	19477	2797979
97	LinIV	CP_019477_2798002	19477	2798002
98	LinIV	CP_019477_2854348	19477	2854348
99	LinIV	CP_019477_2854363	19477	2854363
100	LinIV	CP_019477_3481001	19477	3481001
101	LinIV	CP_019477_3594732	19477	3594732
102	LinIV	CP_019477_3851347	19477	3851347
103	LinIV	CP_019477_3985481	19477	3985481
104	LinIV	CP_019477_4665404	19477	4665404
105	LinIV	CP_019477_5038009	19477	5038009
106	LinIV	CP_019477_5462946	19477	5462946
107	LinIV	CP_019477_5462985	19477	5462985
108	LinIV	CP_019477_5474481	19477	5474481
109	LinIV	CP_019477_5476443	19477	5476443
110	LinIV	CP_019477_5515825	19477	5515825
111	LinIV	CP_019477_6048636	19477	6048636
112	LinIV	CP_019478_2209418	19478	2209418
113	LinIV	CP_019478_2209481	19478	2209481
114	LinIV	CP_019478_3237569	19478	3237569
115	LinIV	CP_019478_4525404	19478	4525404
116	LinIV	CP_019478_4931999	19478	4931999
117	LinIV	CP_019478_5195122	19478	5195122
118	LinIV	CP_019478_5195156	19478	5195156
119	LinIV	CP_019479_2100516	19479	2100516
120	LinIV	CP_019479_2100524	19479	2100524
121	LinIV	CP_019479_2100542	19479	2100542
122	LinIV	CP_019479_2151177	19479	2151177
123	LinIV	CP_019479_2296136	19479	2296136
124	LinIV	CP_019479_3346117	19479	3346117
125	LinIV	CP_019479_3346129	19479	3346129
126	LinIV	CP_019479_3359832	19479	3359832
127	LinIV	CP_019479_3359842	19479	3359842
128	LinIV	CP_019479_4476656	19479	4476656
129	LinIV	CP_019479_4567046	19479	4567046
130	LinIV	CP_019480_2176909	19480	2176909
131	LinIV	CP_019480_2176949	19480	2176949
132	LinIV	CP_019480_2486407	19480	2486407
133	LinIV	CP_019480_2513344	19480	2513344
134	LinIV	CP_019480_2519272	19480	2519272
135	LinIV	CP_019480_2519301	19480	2519301
136	LinIV	CP_019480_2522874	19480	2522874
137	LinIV	CP_019480_2522972	19480	2522972
138	LinIV	CP_019480_2896742	19480	2896742
139	LinIV	CP_019480_3021428	19480	3021428
140	LinIV	CP_019480_3021518	19480	3021518
141	LinIV	CP_019480_3296467	19480	3296467
142	LinIV	CP_019480_4232480	19480	4232480
143	LinIV	CP_019481_1862780	19481	1862780
144	LinIV	CP_019481_1862794	19481	1862794
145	LinIV	CP_019481_2001350	19481	2001350
146	LinIV	CP_019481_2842727	19481	2842727
147	LinIV	CP_019481_3268067	19481	3268067

## Sheet: Chromosome legend
Chrosome_name	Nr
19471	1
19472	10
19474	2
19475	3
19476	4
19477	5
19478	6
19479	7
19480	8
19481	9
